# Supplementary material for: A descriptive research: Exclusion from submitted clinical data package in the review process of new drug approval due to GCP violation in Japan
Source: Contemp Clin Trials Commun. 2019 Jul 19;15:100416. doi: 10.1016/j.conctc.2019.100416 (PMC6682372; doi:10.1016/j.conctc.2019.100416)
Supplement: Multimedia component 1 [file mmc1.xml]

<?xml version="1.0" encoding="UTF-8" standalone="no"?><data:data><datasets><author>ryuta.asada@gmail.com</author><type>0</type><dataset><value>1</value><reason>The data that has been used is confidential</reason><comments/></dataset></datasets></data:data>
